# Supplementary material for: Exploring Community-Based Suicide Prevention in the Context of Rural Australia: A Qualitative Study
Source: Int J Environ Res Public Health. 2023 Feb 1;20(3):2644. doi: 10.3390/ijerph20032644 (PMC9915251; doi:10.3390/ijerph20032644)
Supplement: Supplementary file 1 [file ijerph-20-02644-s001.zip]

Archive with 2 entries (2 files):
- ijerph-2096179-Supplementary File S1.pdf
- ijerph-2096179-Supplementary File S2.pdf
